# Supplementary material for: A Potential Role of the Translation Elongation Factor eef1a1 in Gonadal High-Temperature Perception in Chinese Tongue Sole (Cynoglossus semilaevis)
Source: Animals (Basel). 2022 Jun 21;12(13):1603. doi: 10.3390/ani12131603 (PMC9265046; doi:10.3390/ani12131603)
Supplement: Supplementary file 1 [file animals-12-01603-s001.zip]

Archive with 1 entries (1 files):
- animals-1683438-supplementary.pdf
